# Supplementary material for: Potent Anticancer Effects of Epidithiodiketopiperazine NT1721 in Cutaneous T Cell Lymphoma
Source: Cancers (Basel). 2021 Jul 5;13(13):3367. doi: 10.3390/cancers13133367 (PMC8268131; doi:10.3390/cancers13133367)
Supplement: Supplementary file 1 [file cancers-13-03367-s001.zip]

Archive with 1 entries (1 files):
- cancers-1244811-supplementary.pdf
